# Supplementary material for: Human and animal skin identified by palaeoproteomics in Scythian leather objects from Ukraine
Source: PLoS One. 2023 Dec 13;18(12):e0294129. doi: 10.1371/journal.pone.0294129 (PMC10718408; doi:10.1371/journal.pone.0294129)
Supplement: S1 Dataset — (XLSX) [file pone.0294129.s003.xlsx]

## Sheet: Ark1
Site	Burial	Object	ID	(P1)	α2(I) 988–1000 (A)	α2(I) 494–508 (B)	α2(I) 512–529 (C)	(P2)	α2(I) 803–826 (D)	E	α1(I) 602–634 (F)	α2(I) 767–799 (G)	ZooMS ID	Previous ID*
Ilyinka	Kurgan 4, burial 3	Quiver 2, upper part	1	1105.6	1180.6+1196.6?	1427.7	1580.8	1648.8	2131.1	-	2883.4	3017.5+3033.5	Ovis aries	Cervid/bovid (Ovis aries?)
Ilyinka	Kurgan 4, burial 3	Quiver 2, upper part	2	1105.6	1180.6?	1427.7	1580.8	1648.8	2131.1	-	2883.4	3017.5+3033.5	Ovis aries?	Cervid/bovid (Ovis aries?)
Ilyinka	Kurgan 4, burial 3	Quiver 2, middle decorated part	3	-	1180.6?	-	-	-	-	-	-	-	No ID	No ID
Ilyinka	Kurgan 4, burial 3	Quiver 2, lower decorated part	4	-	-	-	-	-	-	-	-	-	No ID	No ID
Ilyinka	Kurgan 4, burial 3	Quiver 2, central ribbon	5	1105.6	1180.6	1427.7	1580.8	1648.8	2131.1	-	2883.4	3077.5+3093.5	Capra hircus	Capra hircus
Ilyinka	Kurgan 4, burial 2	Quiver 5, indeterminate fragment	7	1105.6	-	1477.8	1580.8	1619.8?	2115.1	-	2869.4	2957.5	Homo sapiens**	Homo Sapiens
Ilyinka	Kurgan 4, burial 2	Quiver 7, indeterminate fragment	8	1105.6	1180.6	1427.7	1580.8	1648.8	2131.1	-	2883.4	3093.5	Capra hircus	no ID (animal)
Ilyinka	Kurgan 4, burial 6	Indeterminate quiver fragment	9	-	-	-	-	-	-	-	-	-	No ID	No ID
Ilyinka	Kurgan 4, burial 2	Quiver 5, indeterminate fragment	10	1105.6	1180.6	1427.7	1580.8	1648.8	2131.1	-	2883.4	3093.5	Capra hircus	Capra hircus
Ilyinka	Kurgan 4, burial 2	Indeterminate quiver fragment	11	1105.6	-	1427.7	1550.8	-	2145.1	-	2883.5	2999.5	Equidae	No ID (animal)
Ilyinka	Kurgan 4, burial 2	Quiver 5, painted part)	12	1105.6	1192.7+1208.7	1427.7	-	1648.8	2131.1	-	2853.4	3017.5+3033.5	Bos taurus	No ID (animal)
Ilyinka	Kurgan 4, burial 3	Quiver 5, side decorated part	14	1105.6	-	1427.7	-	-	2145.1	-	2883.5	2999.5	Equidae	No ID
Sadove	Kurgan 4, burial 1	Indeterminate quiver fragment	15	1105.6	-	-	1580.8?	1648.8	-	-	2853.4	-	Bovidae	No ID
Bulhakovo	Kurgan 5, burial 2	Upper back part	16	1105.6	1208.7?	-	-	-	-	-	-	-	No ID	No ID
Bulhakovo	Kurgan 5, burial 2	Back part	17	-	-	1427.7?	-	-	2131.1	-	-	-	No ID	Capra hircus
Bulhakovo	Kurgan 5, burial 2	Middle, perforated front part	18	1105.6	1180.6	1427.7	1580.8	1648.8	2131.1	-	2883.4	3093.5	Capra hircus	Capra hircus
Vodoslavka	Kurgan 8, burial 4	Front decorated quiver part	19	1105.6	-	1427.7	1580.8	1648.8	2131.1	-	-	3093.5	Capra hircus/rangifer tarandus	Capra hircus
Zolota Balka	Kurgan 13, burial 7	Top of leather vessel	20	-	-	-	-	-	-	-	-	-	No ID	No ID
Bulhakovo	Kurgan 5, burial 2	Decorative ribbon	21	1105.6	-	1477.8?	-	-	2115.1	-	-	-	Primates?	No ID
Bulhakovo	Kurgan 5, burial 2	Front decorated part	22	-	-	-	-	-	-	-	-	-	No ID	No ID
Kairy	Kurgan group V, kurgan 1, burial 1	Quiver bottom	23	1105.6	-	1427.7	1580.8	1648.8	2131.1	-	2883.4	3077.5+3093.5	Capra hircus/rangifer tarandus	Capra hircus
O’hyne	Kurgan 2, burial 1	Quiver bottom	24	1105.6	-	1427.7	-	1648.8	2131.1	-	2883.4	3033.5	Bovidae/cervidae	Bovidae/cervidae
Kairy	Kurgan group V, kurgan 1, burial 1	Quiver side or trousers	25	1105.6	1180.6	1427.7	1580.8?	1648.8	2131.1	-	2883.4	3077.5+3093.5	Capra hircus	Capra hircus
Bulhakovo	Kurgan 5, burial 2	Inner partition wall	26	1105.6	1180.6?	1427.7	1580.8?	1648.8	2131.1	-	2883.4	3077.5+3093.5	Capra hircus?	Capra hircus
Vodoslavka	Kurgan 8, burial 4	External quiver part	27	-	-	-	-	-	-	-	-	-	No ID	No ID
Vodoslavka	Kurgan 8, burial 4	Indeterminate quiver part	28	1105.6	-	1427.7	1580.8	1648.8	2131.1	-	-	-	Bovidae/cervidae	No ID (animal)
Bulhakovo	Kurgan 5, burial 2	Llower back part	30	1105.6	1180.6	1427.7	1580.8	1648.8	2131.1	-	2883.4	3077.5+3093.5	Capra hircus	Capra hircus
Orikhove	Kurgan 3 burial 2	Quiver 3, quiver bottom	30a	1105.6	1180.6	1427.7	1580.8	1648.8	2131.1	2792.3	2883.4	3017.5+3033.5	Ovis aries	Sheep/Red deer/Fallow deer
Orikhove	Kurgan 3 burial 2	Quiver 1, side fragment	31	1105.6	-	1427.7	1580.8	1648.8	2131.1		2883.4	3017.5?+3033.5?	Bovidae/cervidae	No ID
Orikhove	Kurgan 3 burial 2	Fragment no. 3	32	-	-	-	-	-	-	-	-	-	No ID	No ID
Orikhove	Kurgan 3 burial 2	Fragment no. 2	33	1105.6	-	1427.7	1580.8	1648.8	2131.1		2883.4	3093.5	Capra hircus/rangifer tarandus	Ovis aries
Orikhove	Kurgan 3 burial 2	Fragment no. 3	34	1105.6	-	1453.7	1566.8	-	2147.1	2820.4	2853.4	2983.4+2999.5	Panthera tigris, Panthera leo, Martes martes, the genus Mustela, Gulo gulo, Lutra lutra, Crocuta crocuta.	Panthera tigris, Panthera leo, the genus Martes or Mustela, Gulo gulo, Enhydra lutris, Crocuta crocuta.
Orikhove	Kurgan 3 burial 2	Fragment no. 1	35	1105.6	-	1427.7	-	-	-	-	-	-	No ID	Bos taurus
Zelene	Kurgan group I, kurgan 2, burial 3	Chamber 2, indeterminate part	36	1105.6	1180.6	1427.7	1580.8	1648.8	2131.1	-	2883.4	3017.5+3033.5	Ovis aries	Ovis aries
Zelene	Kurgan group I, kurgan 2, burial 3	Chamber 1, quiver 1, indeterminate part	37	1105.6	1180.6	1427.7	1580.8	1648.8	2131.1	-	2883.4	3017.5+3033.5	Ovis aries	Ovis aries
Zelene	Kurgan group I, kurgan 2, burial 3	Chamber 2, indeterminate part	38	1105.6	1180.6	1427.7	1580.8	1648.8	2131.1	-	2883.4+2899.4	3017.5+3033.5	Ovis aries	Ovis aries
Kyslychevate	Kurgan group 2, kurgan 7, burial 1	Indeterminate embossed fragment	39	-	-	-	-	-	-	-	-	-	No ID	No ID
Ilyinka	Kurgan 4, burial 3	Quiver, indeterminate part	40	1105.6	1180.6	1427.7	1580.8	1648.8	2131.1	-	2883.4	3017.5+3033.5	Ovis aries	Ovis aries
Vodoslavka	Kurgan 8, burial 4	Indeterminate quiver part	41	1105.6	1180.6	1427.7	1580.8	1648.8	2131.1	-	2883.4	3017.5+3033.5	Ovis aries	-
Otradne	Kurgan 3, burial 2	Indeterminate fragment	42	1105.6	1180.6?	1427.7	1580.8	1648.8	2131.1	-	2883.4	3017.5+3033.5	Ovis aries?	-
Otradne	Kurgan 3, burial 1	Indeterminate fragment	43	1105.6	1180.6	1427.7	-	1648.8	2131.1	-	2883.4	3077.5+3093.5	Capra hircus	-
Tyaginka	Kurgan 8, burial 3	Indeterminate quiver fragment	44	1105.6	-	1427.7	1580.8	1648.8	2131.1	-	2883.4	-	Bovidae/cervidae	-
Vysuns’k	Kurgan 6, burial 1	Mirror case fragment	45	1105.6	-	1437.7	-	-	2131.1	-	2853.4	2983.4+2999.4	Vulpes vulpes	-
Vodoslavka	Kurgan 8, burial 4	Indeterminate quiver part	46	-	-	-	-	-	-	-	-	-	No ID	-
Kairy	Kurgan group V, kurgan 1, burial 1	Iindeterminate quiver part	47	1105.6	-	1427.7	1580.8	1648.8	2131.1	-	2883.4	3077.5+3093.5	Capra hircus/rangifer tarandus	-
*Spindler et al. 2021. **This ID cannot be distinguished from Pan troglodytes (chimpanzee) and Pan paniscus (bonobo), who are however both African species and would be very surprising in this cultural context.
